# Supplementary material for: Blood Donor RBC Genotyping at the National Advisory Unit on Immunohematology at Oslo University Hospital
Source: Biomedicines. 2025 Nov 27;13(12):2907. doi: 10.3390/biomedicines13122907 (PMC12731193; doi:10.3390/biomedicines13122907)
Supplement: Supplementary file 1 [file biomedicines-13-02907-s001.zip]

Archive with 2 entries (2 files):
- biomedicines-3879233-Supplementary File S1-Rh_Haplotypes_Probabilistic_Modeling.xlsx
- biomedicines-3879233-Supplementary Materials.pdf
