# Supplementary material for: Blood Donor RBC Genotyping at the National Advisory Unit on Immunohematology at Oslo University Hospital
Source: Biomedicines. 2025 Nov 27;13(12):2907. doi: 10.3390/biomedicines13122907 (PMC12731193; doi:10.3390/biomedicines13122907)
Supplement: Supplementary file 1 [file biomedicines-13-02907-s001.zip › biomedicines-3879233-Supplementary File S1-Rh_Haplotypes_Probabilistic_Modeling.xlsx]

## Sheet: Input18
RhD	C_genotype	E_genotype	Count	Percent
D+	CC	EE	0	0
D+	CC	Ee	0	0
D+	CC	ee	525	0.209916
D+	Cc	EE	0	0
D+	Cc	Ee	17	0.00679728
D+	Cc	ee	894	0.357457
D+	cc	EE	74	0.0295882
D+	cc	Ee	347	0.138745
D+	cc	ee	39	0.0155938
D-	CC	EE	0	0
D-	CC	Ee	0	0
D-	CC	ee	1	0.00039984
D-	Cc	EE	0	0
D-	Cc	Ee	2	0.00079968
D-	Cc	ee	8	0.00319872
D-	cc	EE	2	0.00079968
D-	cc	Ee	10	0.0039984
D-	cc	ee	582	0.232707

## Sheet: Groups8
Group	Definition (D,C,E)	Observed_Count	Observed_Prop
g1	D+ & C+ & E−	1419	0.567373
g2	D+ & C− & E+	421	0.168333
g3	D+ & C− & E−	39	0.0155938
g4	D− & C− & E−	582	0.232707
g5	D− & C+ & E−	9	0.00359856
g6	D− & C− & E+	12	0.00479808
g7	D+ & C+ & E+	17	0.00679728
g8	D− & C+ & E+	2	0.00079968
	Check: sum of Observed_Count	2501	1
		TRUE

## Sheet: HaplotypeFit
Group	Observed_Prop		Haplotype	Freq (to estimate)	Group	Expected_Prop (model)	possible_haplotypes	SSE terms	Value					Kildehenvisning
g1	0.567373		R1 (DCe)	0.388995	g1	0.5504	R1R1, R1R0, R1r, R1r′, R0r′	(g1)	0.000288099
g2	0.168333		R2 (DcE)	0.098039	g2	0.110193	R2R2, R2R0, R2r, R2r″, R0r″	(g2)	0.00338022					Reid ME, Lomas-Francis C, Olsson ML. The Blood Group Antigen FactsBook, 3rd edition. Academic Press, 2012, p. 192.
g3	0.0155938		R0 (Dce)	0.022942	g3	0.0230106	R0R0, R0r	(g3)	5.50096e-05					Table: “Rh haplotype frequencies (% occurrence) in different populations.”
g4	0.232707		Rz (DCE)	0	g4	0.240123	rr	(g4)	5.5005e-05
g5	0.00359856		r (dce)	0.490024	g5	0	r′r′, r′r	(g5)	1.29496e-05
g6	0.00479808		r′ (dCe)	0	g6	0	r″r″, r″r	(g6)	2.30216e-05
g7	0.00679728		r″ (dcE)	0	g7	0.0762734	R1R2, R1Rz, R2Rz, R0Rz, rRz, r′Rz, r″Rz, RzRz, R1r″, R2r′	(g7)	0.00482693
g8	0.00079968			0	g8	0	r′r″	(g8)	6.39488e-07
sum	1		ry	0
			SUM	1		1		SSE	0.00864187

## Sheet: CI_calculations
Haplotype	Freq	Lower 95%	Upper 95%
R1 (DCe)	0.388995	0.375484	0.402506
R2 (DcE)	0.098039	0.0897981	0.10628
R0 (Dce)	0.022942	0.0187929	0.0270912
Rz (DCE)	0	0	0
r (dce)	0.490024	0.47617	0.503878
r′ (dCe)	0	0	0
r″ (dcE)	0	0	0

## Sheet: Observed_vs_Expected
Group	Label	Observed	Expected	∆ =|Obs-Exp|
g1	D+ C+ E-	0.567373	0.5504	0.017
g2	D+ C- E+	0.168333	0.110193	0.0581
g3	D+ C- E-	0.0155938	0.0230106	0.0074
g4	D-C-E-	0.232707	0.240123	0.0074
g5	D-C+ E-	0.00359856	0	0.0036
g6	D-C-E+	0.00479808	0	0.0048
g7	D+ C+ E+	0.00679728	0.0762734	0.0695
g8	D-C+ E+	0.00079968	0	0.0008

## Sheet: SummaryTable_S1
Haplotype	Frequency (%)	95% CI (%)	Expected phenotype(s)	Observed group(s)	Modelled group(s)	Notes
R1 (DCe)	38.9	37,5–40,3	D+ C+ E−	g1	g1	Main D+ C+ E− haplotype
R2 (DcE)	9.8	9,0–10,6	D+ C− E+	g2	g2	Moderate frequency
R0 (Dce)	2.3	1,9–2,7	D+ C− E−	g3	g3	Low-frequency D+ haplotype
Rz (DCE)	0	0,0–0,0	D+ C+ E+	g7	g7	Very rare
r (dce)	49	47,6–50,4	D− C− E−	g4	g4	Predominant D− haplotype
r′ (dCe)	0	0,0–0,0	D− C+ E−	g5	g5	Rare
r″ (dcE)	0	0,0–0,0	D− C− E+	g6	g6	Rare
Model fit: SSE =	0.0086
Method:	Solver (GRG Nonlinear) minimizing SSE between observed and modelled RhD–C–E group proportions under H–W equilibrium; N=2 501.

## Sheet: README
How to run Solver (Excel):
Data → Solver
Set Objective: HaplotypeFit!$J$11 (Min)
By Changing Variables: HaplotypeFit!$E$2:$E$10
Constraints: E2:E10 >= 0 and E11 = 1
Method: GRG Nonlinear → Solve
